# Supplementary material for: Cost utility analysis of end stage renal disease treatment in Ministry of Health dialysis centres, Malaysia: Hemodialysis versus continuous ambulatory peritoneal dialysis
Source: PLoS One. 2019 Oct 23;14(10):e0218422. doi: 10.1371/journal.pone.0218422 (PMC6808325; doi:10.1371/journal.pone.0218422)
Supplement: S1 Dataset — (XLSX) [file pone.0218422.s001.xlsx]

## Sheet: Dataset
Modality_recode	Modality	Age	Gender_recode	Gender	Utility_score	Cost_equipment	Cost_drugs	Cost_lab	Cost_radiology	Cost_consumables	Cost_overheads	Cost_clinic	Cost_staff	Cost_hosp	Cost_access	Cost_outpatient	Cost_building_land	Cost_total
1	HD	65	1	Male	0.88	2761.47	2989.09	952	343	11428	2428.68	522.5	16276.4	2363	684.97	4806.59	2214.31	42963.4
1	HD	59	1	Male	1	2761.47	2155.57	952	262	11428	2428.68	630	16276.4	0	597.73	3999.57	2214.31	39706.1
1	HD	49	1	Male	0.698	2761.47	821.93	987	303	11428	2428.68	685	16276.4	0	524.55	2796.93	2214.31	38430.3
1	HD	42	1	Male	1	2761.47	652.67	988	314	11428	2428.68	685	16276.4	0	1000.51	2639.67	2214.31	38749
1	HD	49	1	Male	1	2761.47	3296.78	1022	343	11428	2428.68	667.5	16276.4	1369.5	2190.54	5329.28	2214.31	43998.2
1	HD	56	0	Female	1	2761.47	1044.28	900	262	11428	2428.68	467.5	16276.4	0	442.18	2673.78	2214.31	38224.8
1	HD	45	1	Male	1	2761.47	3040.66	952	262	11428	2428.68	685	16276.4	0	704.74	4939.66	2214.31	40753.2
1	HD	23	1	Male	0.799	2761.47	3499.55	921	262	11428	2428.68	540	16276.4	0	832.72	5222.55	2214.31	41164.1
1	HD	41	0	Female	0.879	2761.47	2807.29	926	262	11428	2428.68	540	16276.4	0	1230.9	4535.29	2214.31	40875
1	HD	71	0	Female	0.698	2761.47	2980.08	926	262	11428	2428.68	557.5	16276.4	0	1048.27	4725.58	2214.31	40882.7
1	HD	53	1	Male	0.742	2761.47	1742.88	900	262	11428	2428.68	557.5	16276.4	0	1640.23	3462.38	2214.31	40211.4
1	HD	60	0	Female	0.88	2761.47	982.65	982	262	11428	2428.68	557.5	16276.4	0	1281.62	2784.15	2214.31	39174.6
1	HD	63	1	Male	0.852	2761.47	876.47	954	311	11428	2428.68	612.5	16276.4	2453	2345.27	2753.97	2214.31	42661.1
1	HD	37	0	Female	0.695	2761.47	1404.6	900	262	11428	2428.68	468.5	16276.4	0	463.22	3035.1	2214.31	38607.2
1	HD	30	0	Female	0.799	2761.47	1245.07	1171	262	11428	2428.68	540	16276.4	0	1244.55	3218.07	2214.31	39571.5
1	HD	52	1	Male	0.798	2761.47	1926.02	1000	262	11428	2428.68	522.5	16276.4	0	938.11	3710.52	2214.31	39757.5
1	HD	55	1	Male	0.849	2761.47	830.53	1012	262	11428	2428.68	522.5	16276.4	0	560.74	2627.03	2214.31	38296.6
1	HD	56	1	Male	0.29	2745.53	3593.09	934	211	11113.1	1381.66	505	13641.6	886	2861.52	5243.09	664.33	38536.9
1	HD	74	1	Male	1	2745.53	9254.54	900	211	11113.1	1381.66	360	13641.6	0	686.63	10725.5	664.33	40958.4
1	HD	48	0	Female	1	2745.53	864.21	906	211	11113.1	1381.66	720	13641.6	0	765.44	2701.21	664.33	33012.9
1	HD	63	1	Male	1	2745.53	5932.37	900	236.5	11113.1	1381.66	432.5	13641.6	0	427.54	7501.37	664.33	37475.2
1	HD	59	1	Male	0.879	2745.53	1229	931	262	11113.1	1381.66	612.5	13641.6	619.75	675.58	3034.5	664.33	33876.1
1	HD	61	1	Male	1	2745.53	5247.27	938	262	11113.1	1381.66	360	13641.6	0	619.43	6807.27	664.33	36973
1	HD	72	1	Male	0.387	2745.53	4267.12	900	236.5	11113.1	1381.66	522.5	13641.6	4018	2872.78	5926.12	664.33	42363.2
1	HD	83	0	Female	0.742	2745.53	1739.16	900	262	11113.1	1381.66	505	13641.6	1975.5	679.81	3406.16	664.33	35607.7
1	HD	83	0	Female	1	2745.53	2757.01	904	262	11113.1	1381.66	432.5	13641.6	0	845.19	4355.51	664.33	34747
1	HD	61	0	Female	0.379	2745.53	9540.97	1002	262	11113.1	1381.66	595	13641.6	1296.7	1352.94	11400	664.33	43595.9
1	HD	60	0	Female	1	2745.53	6324.71	890	262	11113.1	1381.66	360	13641.6	0	474.12	7836.71	664.33	37857.1
1	HD	79	1	Male	1	2745.53	1759.13	900	262	11113.1	1381.66	450	13641.6	2357.96	849.55	3371.13	664.33	36124.9
1	HD	67	1	Male	0.645	2745.53	1700.82	930	262	11113.1	1381.66	360	13641.6	0	644.84	3252.82	664.33	33443.9
1	HD	59	1	Male	0.29	2745.53	1325.3	901	262	11113.1	1381.66	702.5	13641.6	2225.46	4263.99	3190.8	664.33	39226.5
1	HD	20	0	Female	0.742	4424.78	7057	1206	211	10803.5	1520.7	505	11420.4	651.5	1695.69	8979	162.94	39658.5
1	HD	53	1	Male	1	4424.78	2016.29	1002	236.5	10803.5	1520.7	360	11420.4	0	601.37	3614.79	162.94	32548.5
1	HD	64	1	Male	1	4424.78	5048.73	1037	236.5	10803.5	1520.7	360	11420.4	0	851.4	6682.23	162.94	35865.9
1	HD	47	0	Female	0.798	4424.78	2457.3	916	211	10803.5	1520.7	360	11420.4	0	397.78	3944.3	162.94	32674.4
1	HD	44	1	Male	1	4424.78	5089.8	922	196.5	10803.5	1520.7	360	11420.4	0	340.86	6568.3	162.94	35241.5
1	HD	49	1	Male	1	4424.78	3331.15	892	236.5	10803.5	1520.7	360	11420.4	0	1306.74	4819.65	162.94	34458.7
1	HD	45	1	Male	0.799	4424.78	5546.75	942	211	10803.5	1520.7	360	11420.4	0	655.63	7059.75	162.94	36047.7
1	HD	68	0	Female	0.798	4424.78	7127.62	967	131	10803.5	1520.7	180	11420.4	18171.2	1087.45	8405.62	162.94	55996.6
1	HD	50	0	Female	1	4424.78	7598.26	909	211	10803.5	1520.7	360	11420.4	0	763.95	9078.26	162.94	38174.5
1	HD	30	1	Male	0.798	4424.78	3486.38	1007	236.5	10803.5	1520.7	360	11420.4	0	877.29	5089.88	162.94	34299.5
1	HD	56	1	Male	0.796	4424.78	4430.81	963	236.5	10803.5	1520.7	360	11420.4	0	3227.7	5990.31	162.94	37550.3
1	HD	67	0	Female	0.796	4424.78	375.45	1022	236.5	10803.5	1520.7	360	11420.4	0	337.07	1993.95	162.94	30663.3
1	HD	42	1	Male	0.879	4424.78	8195.45	893	131	10803.5	1520.7	360	11420.4	12887	4865.86	9579.45	162.94	55664.7
1	HD	58	1	Male	0.796	2591.24	3266.83	942	262	12363.5	568.67	360	14404.2	0	2691.75	4830.83	273.33	37723.5
1	HD	62	1	Male	0.795	2591.24	5558.45	942	262	12363.5	568.67	432.5	14404.2	0	1485.16	7194.95	273.33	38881.1
1	HD	29	1	Male	1	2591.24	1749.93	942	262	12363.5	568.67	360	14404.2	0	802.63	3313.93	273.33	34317.5
1	HD	23	1	Male	1	2591.24	762.72	900	262	12363.5	568.67	377.5	14404.2	0	720.42	2302.22	273.33	33223.6
1	HD	59	1	Male	1	2591.24	3734.6	942	182	12363.5	568.67	360	14404.2	0	1250.15	5218.6	273.33	36669.7
1	HD	54	1	Male	0.796	2591.24	5837.87	900	262	12363.5	568.67	360	14404.2	0	873.11	7359.87	273.33	38433.9
1	HD	69	0	Female	0.879	2591.24	6260.73	940	182	12363.5	568.67	270	14404.2	0	538.48	7652.73	273.33	38392.2
1	HD	50	0	Female	0.88	2591.24	6606.17	942	262	12363.5	568.67	432.5	14404.2	0	1117.88	8242.67	273.33	39561.5
1	HD	67	1	Male	0.29	2591.24	4345.36	918	287.5	12363.5	568.67	432.5	14404.2	0	2191.26	5983.36	273.33	38375.6
1	HD	70	1	Male	0.795	2591.24	3324.67	955	262	12363.5	568.67	432.5	14404.2	0	981.49	4974.17	273.33	36156.6
1	HD	46	1	Male	0.88	2591.24	4336.72	955	262	12363.5	568.67	360	14404.2	0	732.79	5913.72	273.33	36847.5
1	HD	46	0	Female	0.645	2591.24	5477.05	900	262	12363.5	568.67	432.5	14404.2	0	3885.84	7071.55	273.33	41158.3
1	HD	46	0	Female	0.88	2591.24	6852.35	942	262	12363.5	568.67	360	14404.2	0	1262.98	8416.35	273.33	39880.3
1	HD	56	1	Male	1	2591.24	3755.82	942	262	12363.5	568.67	360	14404.2	837.06	1826.41	5319.82	273.33	38184.2
1	HD	39	1	Male	1	2591.24	1236.1	970	262	12363.5	568.67	270	14404.2	0	1162.28	2738.1	273.33	34101.3
1	HD	76	0	Female	1	2591.24	5705.34	968	262	12363.5	568.67	360	14404.2	0	948.63	7295.34	273.33	38444.9
1	HD	38	0	Female	1	2591.24	6904.09	934	302	12363.5	568.67	577.5	14404.2	1192.5	1470.54	8717.59	273.33	41581.6
1	HD	65	1	Male	1	4191.94	1228.82	1078	251	12530.7	2914.41	377.5	17499.8	0	1207.35	2935.32	415.97	41695.5
1	HD	65	0	Female	1	4191.94	4582.94	958	211	12530.7	2914.41	360	17499.8	0	355.94	6111.94	415.97	44020.7
1	HD	52	1	Male	1	4191.94	4441	1078	211	12530.7	2914.41	650	17499.8	0	551.71	6380	415.97	44484.5
1	HD	66	1	Male	0.564	4191.94	1502.78	1006	262	12530.7	2914.41	360	17499.8	741.34	1154.32	3130.78	415.97	42579.3
1	HD	20	1	Male	1	4191.94	4423.32	1108	262	12530.7	2914.41	360	17499.8	0	528.42	6153.32	415.97	44234.6
1	HD	67	1	Male	1	4191.94	2137.47	1078	262	12530.7	2914.41	360	17499.8	2885.73	1861.91	3837.47	415.97	46137.9
1	HD	31	0	Female	1	4191.94	3879.73	976	236.5	12530.7	2914.41	432.5	17499.8	0	885.84	5524.73	415.97	43963.4
1	HD	57	0	Female	1	4191.94	2908.47	1071	236.5	12530.7	2914.41	468.5	17499.8	0	1251.36	4684.47	415.97	43488.7
1	HD	32	0	Female	1	4191.94	5994.8	1078	262	12530.7	2914.41	360	17499.8	690.84	1487.04	7694.8	415.97	47425.5
1	HD	66	1	Male	0.796	4191.94	4882.24	1043	211	12530.7	2914.41	360	17499.8	0	496.95	6496.24	415.97	44546
1	HD	64	1	Male	0.849	4191.94	5447.49	1063	222	12530.7	2914.41	432.5	17499.8	1434.74	1639.09	7164.99	415.97	47791.6
1	HD	48	0	Female	0.645	4191.94	3314.18	968	262	12530.7	2914.41	360	17499.8	3865.5	701.42	4904.18	415.97	47023.9
1	HD	26	0	Female	1	4191.94	1653.91	1153	262	12530.7	2914.41	360	17499.8	1934	1661.92	3428.91	415.97	44577.7
1	HD	75	0	Female	0.88	4191.94	1588.23	1078	222	12530.7	2914.41	360	17499.8	2052	1315.06	3248.23	415.97	44168.1
1	HD	65	1	Male	0.798	4191.94	1834.73	1123	273	12530.7	2914.41	360	17499.8	1412	572.97	3590.73	415.97	43128.5
1	HD	60	1	Male	1	4191.94	5699.51	1128	236.5	12530.7	2914.41	650	17499.8	0	739.59	7714.01	415.97	46006.4
0	CAPD	48	1	Male	1	146.2	1525.32	1050	211	25849.9	122.58	360	3011.47	0	673.69	3146.32	111.9	33062.1
0	CAPD	61	0	Female	1	146.2	1572.23	1051	211	25849.9	122.58	450	3011.47	4569.78	560.89	3284.23	111.9	37657
0	CAPD	41	1	Male	1	146.2	863.06	980	211	25849.9	122.58	432.5	3011.47	0	673.69	2486.56	111.9	32402.3
0	CAPD	32	1	Male	1	146.2	2176.99	1080	211	25849.9	122.58	360	3011.47	0	355.19	3827.99	111.9	33425.3
0	CAPD	25	1	Male	0.88	146.2	10087.6	1310	211	25849.9	122.58	792.5	3011.47	1492.05	457.96	12401.1	111.9	43593.2
0	CAPD	63	1	Male	1	146.2	611.99	1080	211	25849.9	122.58	360	3011.47	0	543.44	2262.99	111.9	32048.5
0	CAPD	54	0	Female	1	146.2	1187.67	1039	211	25849.9	122.58	450	3011.47	2364	1257.33	2887.67	111.9	35751.1
0	CAPD	57	0	Female	1	146.2	1484.98	1076	211	25849.9	122.58	360	3011.47	0	530.48	3131.98	111.9	32904.5
0	CAPD	61	1	Male	0.798	146.2	2740.78	1058	211	25849.9	122.58	360	3011.47	5956.95	681.2	4369.78	111.9	40250
0	CAPD	38	0	Female	1	268.97	1794.34	941	211	26792.5	90.12	485	3482.01	0	674.62	3431.34	43.33	34782.9
0	CAPD	65	1	Male	0.879	268.97	3886.45	1059	211	26792.5	90.12	540	3482.01	3203.69	648.67	5696.45	43.33	40225.8
0	CAPD	43	1	Male	0.742	268.97	1198.14	954	211	26792.5	90.12	342.5	3482.01	14433.7	496.55	2705.64	43.33	48312.8
0	CAPD	72	0	Female	0.795	268.97	2245.79	960	236.5	26792.5	90.12	360	3482.01	0	828.98	3802.29	43.33	35308.2
0	CAPD	68	1	Male	0.879	268.97	3004.82	1009	211	26792.5	90.12	360	3482.01	0	903.23	4584.82	43.33	36165
0	CAPD	68	0	Female	1	268.97	4099.96	999	211	26792.5	90.12	450	3482.01	803.86	348.36	5759.96	43.33	37589.1
0	CAPD	48	0	Female	0.879	268.97	3546.25	1059	211	26792.5	90.12	430	3482.01	0	457.96	5246.25	43.33	36381.2
0	CAPD	57	1	Male	1	268.97	758.25	1026	211	26792.5	90.12	270	3482.01	0	435.53	2265.25	43.33	33377.7
0	CAPD	57	1	Male	0.879	451.65	2285.1	876	171	26986.4	540.42	360	3961.4	1286.54	347.13	3692.1	57.91	37323.5
0	CAPD	57	0	Female	0.742	451.65	2486.84	1127	211	26986.4	540.42	360	3961.4	0	397.32	4184.84	57.91	36579.9
0	CAPD	67	0	Female	0.798	451.65	636.21	1123	211	26986.4	540.42	360	3961.4	2870.32	627.05	2330.21	57.91	37825.3
0	CAPD	63	1	Male	0.879	451.65	1248.96	1123	211	26986.4	540.42	360	3961.4	0	483.78	2942.96	57.91	35424.5
0	CAPD	41	0	Female	1	451.65	483.79	828	171	26986.4	540.42	360	3961.4	0	548.32	1842.79	57.91	34388.9
0	CAPD	54	1	Male	1	451.65	1504.31	1117	211	26986.4	540.42	342.5	3961.4	0	487.64	3174.81	57.91	35660.2
0	CAPD	66	1	Male	0.879	888.35	1292.8	1087	211	27171	208.22	342.5	4761.59	1826.52	487.64	2933.3	99.97	38376.6
0	CAPD	32	0	Female	1	888.35	2626.11	1069	211	27171	208.22	270	4761.59	0	753.62	4176.11	99.97	38058.9
0	CAPD	61	1	Male	0.796	888.35	2212.73	1027	196.5	27171	208.22	270	4761.59	0	650.4	3706.23	99.97	37485.8
0	CAPD	66	0	Female	1	888.35	1574.3	1069	211	27171	208.22	270	4761.59	0	530.48	3124.3	99.97	36783.9
0	CAPD	46	0	Female	1	888.35	2798.89	1069	211	27171	208.22	342.5	4761.59	0	765.41	4421.39	99.97	38315.9
0	CAPD	24	0	Female	1	888.35	2867.58	1069	211	27171	208.22	342.5	4761.59	17838.8	359.9	4490.08	99.97	55817.9
0	CAPD	56	0	Female	0.645	888.35	2513.64	850	211	27171	208.22	270	4761.59	1881.68	643.55	3844.64	99.97	39499
0	CAPD	61	0	Female	1	516.98	4096.45	1104	185.5	25827	213.34	342.5	4303.36	824.86	357.27	5728.45	30.44	37801.7
0	CAPD	60	1	Male	0.645	516.98	3092.46	926	185.5	25827	213.34	360	4303.36	2028.37	518.66	4563.96	30.44	38002.1
0	CAPD	58	0	Female	0.795	516.98	3486.79	964	211	25827	213.34	287.5	4303.36	3136.46	542.84	4949.29	30.44	39519.7
0	CAPD	53	0	Female	1	516.98	4986.31	1011	211	25827	213.34	467.5	4303.36	0	569.38	6675.81	30.44	38136.3
0	CAPD	65	0	Female	1	516.98	3810.91	943	211	25827	213.34	577.5	4303.36	0	404.55	5542.41	30.44	36838.1
0	CAPD	70	1	Male	1	516.98	1666.92	1104	211	25827	213.34	377.5	4303.36	0	463.6	3359.42	30.44	34714.1
0	CAPD	59	0	Female	0.564	516.98	9249.22	998	211	25827	213.34	432.5	4303.36	7145.56	507.37	10890.7	30.44	49434.8
0	CAPD	66	1	Male	1	516.98	2280.97	998	211	25827	213.34	540	4303.36	0	432.07	4029.97	30.44	35353.2
0	CAPD	46	1	Male	1	146.2	2233.28	1050	211	25849.9	122.58	360	3011.47	0	448.51	3854.28	111.9	33544.9
0	CAPD	71	1	Male	1	146.2	635.76	1055	211	25849.9	122.58	720	3011.47	0	997.48	2621.76	111.9	32861.3
0	CAPD	57	1	Male	0.849	146.2	4302.3	852	211	25849.9	122.58	360	3011.47	0	309.75	5725.3	111.9	35277.1
0	CAPD	43	0	Female	0.879	146.2	863.06	1080	211	25849.9	122.58	270	3011.47	0	201.03	2424.06	111.9	31867.2
0	CAPD	49	0	Female	0.879	146.2	8833.64	1091	211	25849.9	122.58	360	3011.47	0	625.85	10495.6	111.9	40363.6
0	CAPD	59	0	Female	0.661	146.2	3381.74	1007	211	25849.9	122.58	450	3011.47	10608.8	1014.2	5049.74	111.9	45914.8
0	CAPD	36	1	Male	1	268.97	2761.55	925	211	26792.5	90.12	502.5	3482.01	0	217.18	4400.05	43.33	35294.2
0	CAPD	59	0	Female	1	268.97	9138.82	955	251	26792.5	90.12	450	3482.01	5032.47	245.66	10794.8	43.33	46749.9
0	CAPD	50	0	Female	0.879	268.97	9050.85	1054	211	26792.5	90.12	360	3482.01	0	237.89	10675.9	43.33	41590.7
0	CAPD	63	0	Female	1	268.97	1318.37	926	211	26792.5	90.12	360	3482.01	908.78	258.1	2815.37	43.33	34659.2
0	CAPD	57	1	Male	0.699	268.97	2366.06	826	211	26792.5	90.12	360	3482.01	0	256.21	3763.06	43.33	34696.2
0	CAPD	41	1	Male	0.714	268.97	2516.64	1054	211	26792.5	90.12	360	3482.01	0	449.75	4141.64	43.33	35268.3
0	CAPD	76	1	Male	1	268.97	2810.29	869	211	26792.5	90.12	450	3482.01	4632.64	250.95	4340.29	43.33	39900.8
0	CAPD	24	0	Female	1	451.65	1323.8	1173	211	26986.4	540.42	360	3961.4	0	272.18	3067.8	57.91	35337.7
0	CAPD	76	0	Female	1	451.65	1097.5	998	211	26986.4	540.42	270	3961.4	0	332.04	2576.5	57.91	34906.3
0	CAPD	29	0	Female	1	451.65	5346.13	860	211	26986.4	540.42	360	3961.4	142.5	293.93	6777.13	57.91	39211.3
0	CAPD	69	1	Male	1	451.65	645.76	957	211	26986.4	540.42	360	3961.4	0	283.7	2173.76	57.91	34455.2
0	CAPD	58	0	Female	0.798	451.65	2990.35	1223	211	26986.4	540.42	360	3961.4	0	287.88	4784.35	57.91	37070
0	CAPD	45	0	Female	0.798	451.65	2756.1	1273	211	26986.4	540.42	360	3961.4	987.36	233.57	4600.1	57.91	37818.8
0	CAPD	49	1	Male	1	888.35	553.7	871	211	27171	208.22	270	4761.59	0	324.55	1905.7	99.97	35359.4
0	CAPD	41	0	Female	1	888.35	2480.75	1027	196.5	27171	208.22	270	4761.59	0	272.18	3974.25	99.97	37375.6
0	CAPD	39	1	Male	1	888.35	1379.18	971	211	27171	208.22	270	4761.59	0	236.28	2831.18	99.97	36196.6
0	CAPD	25	1	Male	0.852	516.98	4114.41	853	185.5	25827	213.34	342.5	4303.36	4127.1	318.01	5495.41	30.44	40831.6
0	CAPD	64	0	Female	1	516.98	3170.11	972	211	25827	213.34	377.5	4303.36	0	284.36	4730.61	30.44	35906.1
0	CAPD	47	0	Female	0.564	516.98	5464.33	1014	211	25827	213.34	487.5	4303.36	4588.24	199.8	7176.83	30.44	42856
0	CAPD	66	1	Male	0.849	516.98	2094.68	1024	211	25827	213.34	467.5	4303.36	0	287.88	3797.18	30.44	34976.2
